# Supplementary material for: PKD1 and PKD2 mRNA cis-inhibition drives polycystic kidney disease progression
Source: Nat Commun. 2022 Aug 15;13:4765. doi: 10.1038/s41467-022-32543-2 (PMC9376183; doi:10.1038/s41467-022-32543-2)
Supplement: Supplementary file 3 — Source data [file 41467_2022_32543_MOESM3_ESM.xlsx]

## Sheet: Fig 1E
18 weeks, KW/BW (mg/g)
Pkd1+/+		Pkd1Δ/Δ
Sex	KW/BW	Sex	KW/BW
F	5.48	F	4.45
F	5.95	F	4.97
M	5.26	M	6.29
M	5.82	M	6.47
M	4.94	M	4.52
M	5.03	F	4.66
M	5.61

## Sheet: Fig 1F
18 weeks, BUN (mg/dL)
Pkd1+/+		Pkd1Δ/Δ
Sex	BUN	Sex	BUN
F	26.3	F	23.2
F	21.9	F	25.6
M	21.9	M	23.3
M	24	M	22.7
M	29	M	21.4
M	22.7	F	26.3

## Sheet: Fig 1H
cyst index (%)
Pkd1+/+, cAMP	Pkd1Δ17/+ , cAMP	Pkd1Δ17/Δ17, cAMP	Pkd1+/+, cAMP + SAM	Pkd1Δ17/+ , cAMP + SAM	Pkd1Δ17/Δ17, cAMP + SAM
4.8415	1.57526	1.71649	9.9997	2.69558	2.76624
2.18843	1.10152	2.31732	6.30511	2.19173	2.01308
5.97509	1.82119	1.81126	6.15366	3.50397	4.99158
4.39935	2.45175	1.65306	4.94734	7.25047	5.97906
3.21465	0.991237	0.919444	8.93315	6.41365	2.07864
7.85115	0.346028	0.475372	4.33521	3.687	3.04947
7.3175	0.484061	0.68098	5.60935	3.57211	3.38605
8.48855	0.777847	1.16464	7.41456	5.96258	3.93203
5.2916	0.19932	0.594066	6.14082	2.24705	1.78262
2.91347	0.494923	1.07281	6.96081	5.75227	2.08234
6.74697	1.04425	1.05096	5.49043	7.70616	1.79763
6.66476	1.79157	0.545824	22.2	5.17796	4.67028
3.34055	1.18725		11.9415	4.21865
2.67698	1.66772		12.4986	3.27833
8.01332	0.540382		11.7825	4.11284
3.23238	0.996606		14.6492	1.94074
5.67964	3.70651		9.07873	4.98318
3.06987	1.39143		7.41456	4.6062
2.8056	3.6203		6.14082	3.38691
	0.900936		4.62974	7.59724
	0.495957		5.17699	5.26766
	0.580463

## Sheet: Fig 1I
PC1, Veh treatment
Actin Veh Treatment
PC1, c-AMP treatment
PC1, c-AMP treatment
Actin, c-AMP treatment
						Actin, c-AMP treatment
PC1, c-AMP + SAM treatment
						PC1, c-AMP + SAM treatment
Actin, c-AMP + SAM treatment

## Sheet: Fig 1J
Quantity of mRNA
+ alelle	Δ17alelle
1.4e-08	3.16e-08
1.48e-08	2.75e-08
1.02e-08	1.83e-08
1.05e-08	1.9e-08
1.54e-08	2.34e-08

## Sheet: Fig 2a
	PC1, Actin, Clone #1
	PC1, Actin, Clone #2

## Sheet: Fig 2C
cysts area (um2)
Pkd1+/RC	Pkd1-/RC	Pkd1-/RCΔ17#1	Pkd1-/RCΔ17#2
2029.53	9754.14	2785.2	720.033
6323.14	5297.35	866.066	688.042
1629.98	10296.7	1154.13	378.4
3070.53	3535.42	1659.41	754.411
2163.85	3658.72	601.854	1126.36
2606.7	4329.81	1328.14	837.493
1202.61	5803.16	624.05	997.206
1733.6	7399.29	1684.91	638.861
2750.99	3895.88	771.621	480.817
2820.78	4809.38	435.394	662.021
2222.62	7831.91	634.676	1141.17
2288.73	9861.44	1075.74	647.457
2583.61	6962.75	591.231	508.034
4013.68	3706.2	1295.56	668.466
3564.8	4453.64	805.149	1481.37
1955.03	3451.47	1947.47	1011.29
2205.3	2123.98	1585.27	894.31
5040.25	4007.65	645.064	911.024
5040.25	2742.6	972.791	755.365
5040.25	7044.6	593.59	688.28
952.591	5973.16	571.397	370.52
2981.34	4618.39	1517.27	649.605
2019.04	8042.58	1181.51	879.033
3662.39	9078.07	610.827	699.741
2526.16	2747.84	722.982	1526.97
5067.01	5920.17	191.725	790.938
5570.2	2125.03	1022.85	688.042
2162.8	2014.84	1744.41	639.816
4728.58	1484.9	634.676	983.6
2811.86	6603.85	814.122	558.646
5580.69	1760.89	901.013	675.15
4898.58	7243.98	502.451	508.034
5064.39	9001.72	921.791	617.376
3862.04	7247.13	882.358	864.231
2605.12	7638.03	1657.52	537.637
3542.24	6627.99	642.231	641.25
2814.48	7240.83	711.885	735.79
1366.31	6784.35	645.3	641.25
3101.49	3851.28	1517.27	920.572
1254.03	10235.8	281.684	816.96
2311.56	6089.65	935.247	562.706
2897.91	5407.54	490.172	1042.81
1585.64	9376.36	462.783	819.824
2215.28	5765.38	737.621	832.716
1394.65	3679.18	1139.49	639.816
591.336	2918.63	677.175	1213.74
4255.3	2081.48	350.394	663.213
2550.03	3167.34	445.784	877.599
1174.27	3973.54	465.381	897.654
2929.91	2827.07	2243.09	819.824
2595.16	10487.7	475.533	829.851
4743.27	7430.78	645.3	1113.71
4436.85	3266.77	1350.57	791.655
2359.31	7997.45	1354.35	423.999
3204.86	3191.48	790.984	631.222
4840.86	1518.48	1109.74	635.042
8075.11	9551.6	624.05	1622.7
2407.84	1528.45	502.451	1135.44
3918.45	7443.37	516.619	1256.71
3015.96	3110.41	387.936	2146.73
1394.65	2349.86	1187.18	410.629
1782.92	1877.37	541.175	983.6
3525.97	4700.77	1251.88	945.639
5599.58	4303.57	511.895	1410.46
2019.04	8777.15	642.466	497.052
3875.42	2703.25	735.732	732.447
1207.85	3849.45	886.609	3395.8
7875.72	2982.38	470.811	733.401
2405.74	3382.2	1610.77	932.033
1779.78	3330.26	1042.68	906.247
1156.44	3272.8	1372.3	1384.44
1107.11	8413.01	661.121	696.398
4085.3	15810.2	991.443	908.159
3715.39	3336.03	1485.63	609.258
1085.34	4037.03	1421.41	1325.47
1567.8	3726.93	1489.41	652.47
1648.6	14528.9	829.705	2163.92
3148.19	7538.08	507.173	1262.92
2679.11	10064	1570.39	534.772
9465.56	12776.4	1513.96	720.272
2670.71	9463.46	689.454	1149.76
3646.91	6773.33	1780.3	1163.13
2227.87	2359.04	1317.28	2428.44
5988.9	6781.73	668.676	638.385
2449.29	6813.73	634.203	829.137
2084.1	5172.48	955.79	1932.82
1602.43	3219.55	2781.9	815.767
723.56	2423.58	1085.65	729.106
4482.5	11474.1	1448.32	956.621
2580.2	9866.95	1448.32	832.716
5179.82	6390.82	1448.32	1886.98
2550.03	5271.64	1448.32	460.765
1938.5	6753.91	1346.32	1417.39
2045.8	2863.8	773.038	1023.71
2348.55	3802.75	463.256	504.931
5202.91	2847.01	878.346	321.818
2367.44	4750.62	894.873	1125.89
4984.11	9185.37	727.704	675.15
5192.41	3971.44	1113.99	1081.96
2386.85	6047.67	382.032	906.247
3454.61	9058.18	1536.32	1595.08
3094.67	7836.89	1743.57	471.18
4395.92	3974.06	1809.42	1053.07
3188.59	2693.8	1266.1	886.477
2762.01	2722.4	1627.61	830.598
3480.59	1774.79	1596.13	3505.51
4629.68	8830.67	1878.42	869.163
2603.03	1356.08	2084.1	801.215
3038.53	7031.22	1320.93	936.061
5078.29	1613.97	2981.34	1047.82
1120.76	3631.96	2536.39	1504.84
10391.1	2565.25	2679.11	1161.68
2817.89	5474.7	1360.54	1726.78
1369.46	2143.92	648.526	503.71
2489.17	2228.66	1908.33	703.094
5539.24	9826.02	729.329	397.721
3130.35	4212.28	895.136	479.051
2144.7	4485.12	1488.31	514.729
4395.4	1821.75	689.192	440.748
3699.65	5187.43	926.617	1030.51
2348.55	8861.73	610.749	1328.01
2081.48	6170.71	1266.1	789.932
1438.2	6847.31	1549.96	1041
2122.4	8910.42	1099.77	680.01
1648.6	8070.91	963.871	1422.98
1403.04	1454.46	962.822	670.825
1172.18	2846.49	672.139	1983.36
1437.67	2703.25	1051.23	2252.53
2684.36	7888.57	1471.78	797.541
5303.65	6973.5	729.329	494.529
4111.01	4237.46	2162.28	729.329
2703.25	5229.67	811.446	836.106
8569.58	7523.12	1356.08	1001.12
8399.11	4654.6	1078.78	426.581
10043.8	8034.18	989.58	805.936
7503.18	3613.59	2001.2	776.553
1872.12	7443.37	1946.11	568.772
1932.2	4632.03	1966.57	1205.23
6397.65	4706.02	869.163	830.598
3744.51	3536.47	1454.46	1015.29
1903.61	3056.89	1299.15	2671.76
2252.53	3983.51	2308.67	1191.85
3460.91	7483.25	3247.88	693.389
2664.42	6255.45	701.522	1404.09
5926.2	1862.68	1237.76	2770.41
2971.89	2270.89	2228.66	612.847
2767.26	8870.86	436.548	495.316
2887.94	2597.26	804.886	830.598
2789.82	3272.02	1827.52	919.534
2644.48	4665.62	1865.83	759.764
8044.67	10985.8	2551.08	939.997
6166.25	7831.91	440.748	495.316
4425.83	9861.44	1898.1	869.95
3193.31	8944	965.97	459.112
4054.87	3362	703.094	926.617
2032.16	2940.41	904.58	422.907
6074.96	8355.92	2449.29	314.819
7006.82	4036.77	862.603	953.64
4179.74	3248.41	1120.76	545.687
2796.64	3564.8	753.466	778.651
1644.4	10863.6	774.454	545.687
1308.34	10070.3	987.482	432.351
1142.27	2597.26	981.186	504.76
2833.89	3780.97	424.48	936.061
1491.19	1508.77	2692.75	587.138
2162.8	6522.52	1461.81	680.533
1427.18	6217.41	940.784	680.533
5811.56	3587.89	644.067	830.598
4416.91	4912.23	915.072	406.642
3454.09	6979.54	430.252	1415.11
2209.51	5232.81	589.76	693.651
2021.4	13704.3	516.302	610.749
4680.31	6280.64	337.38	610.223
4007.65	5242.26	1420.1	923.731
2102.99	4917.47	793.344	729.329
2902.63	6896.63	833.22	1038.64
2212.65	5178.77	1733.6	621.506
1801.81	8944	525.748	880.443
3851.28	4209.13	506.597	1127.84
7273.89	2509.11	1995.95	1538.94
9996.55	7440.22	668.727	1188.97
6999.47	3506.03	563.525	680.01
1859.79	2746.27	558.279	619.143
2625.59	9251.48	668.727	1099.77
2186.42	8864.36	362.043	1062.78
3163.93	9564.93	2587.55	1255.08
8079.04	6489.47	1575.14	1233.04
3336.03	7230.87	830.072	890.939
2059.96	3905.33	336.857	776.553
4258.19	5240.16	884.117	1449.22
2490.74	7165.54	680.01	373.585
2371.64	5047.6	554.869	1014.77
2449.55	5402.55	963.871	610.749
2359.04	2096.96	492.43	713.59
2919.42	1167.45	776.553	772.356
1484.9	8483.42	330.559	1080.88
6480.02	6892.44	1381.01	1780.3
1836.44	10239.8	1144.37	575.332
2123.98	8732.03	1111.84	805.936
4522.9	10018.6	732.216	471.18
2492.32	9871.88	3094.67	791.246
2517.76	4066.41	962.296	756.09
2407.84	5110.56	1282.36	415.824
2183.79	1666.44	1843.79	829.023
2270.11	4909.08	668.727	1237.76
3587.62	7041.71	1475.71	920.322
3851.28	3370.66	693.389	1095.83
2143.92	3349.67	1872.12	702.045
5811.56	9674.07	857.356	528.37
4448.39	4661.94	483.771	727.495
4946.85	3807.21	705.196	1254.03
2856.46	3114.87	1195.26	711.491
2603.03	3190.16	656.923	558.279
1839.07	9969.27	1439.51	734.578
2164.38	3803.01	894.61	1627.88
2875.35	6651.86	2163.85	1111.31
3744.77	10388	1761.41	982.759
3114.87	3172.32	716.738	1001.12
2994.19	6129.53	1080.88	830.072
2541.9	5989.17	659.545	756.352
3058.99	6006.74	634.885	407.165
2612.21	10888.3	1685.86	713.852
4352.37	5273.22	1312.79	965.97
3865.19	4044.37	678.696	768.946
4326.92		803.314	1677.98
3809.31	3164.72	213.027	869.163
3849.45	5747.54	1136.5	756.09
2536.39	8918.03	1938.23	703.094
4338.2	8233.57	705.196	1080.88
3756.84	4626.79	904.58	613.897
4272.88	6709.32	1001.12	741.923
4511.36	8197.36	558.279	558.279
4037.03	5946.67	1024.21	678.435
6244.43	4055.39	980.398	949.705
3116.71	4837.72	1841.69	590.81
3183.87	5549.47	713.59	704.67
3242.11	10273.8	790.984	808.56
8944.79	7614.42	717	704.67
8901.5	11450.2	1685.86	1011.62
3200.92	13659.5	312.982	897.758
2773.29	9958.77	1039.16	618.358
2594.37	5054.68	544.635	1145.94
3772.58	5111.09	514.203	900.906
5816.81	8399.37	819.579	915.072
2892.66	2562.62	1266.1	703.094
3481.64	4765.05	752.416	1333.78
2467.66	7131.7	389.327	728.806
3616.22	8169.55	495.316	964.395
5203.96	7006.82	517.09	986.432
2940.41	7317.44	2492.32	900.906
2679.11	5973.16	528.37	911.925
2540.59	6470.58	717	1223.86
2098.79	6709.32	1500.64	869.95
3392.7	2536.39	1504.84	465.933
1920.39	3587.89	878.871	693.651
2631.1	8144.36	1233.04	697.848
2846.49	3721.69	693.389	1783.19
3045.35	3852.6	558.279	1247.73
2002.25	3221.65	574.021	1381.01
2303.43	1941.38	431.04	2359.04
1531.07	2465.03	1319.09	451.24
4095.27	2546.89	601.305	1080.88
4762.16	3092.05	1390.97	1039.16
5811.56	3773.63	568.772	1549.96
2206.88	4750.62	713.852	546.211
4064.31	4419.53	817.481	804.886
3265.46	9517.19	985.121	3731.65
5112.66	8376.39	523.124	805.936
2702.72	11768.4	1789.75	1024.21
3628.55	9783.73	1158.54	995.876
3537.51	8628.77	1524.77	1521.36
2114.01	4374.41	734.578	765.272
2538.49	9572.12	1101.6	997.977
3374.86	6377.71	1650.7	669.514
3679.18	7053.26	1579.34	1456.56
3575.03	5258.53	1654.9	717
5245.41	3915.3	921.894	2377.93
2137.62	4352.37	563.525	1387.83
2926.24	4680.31	1744.88	587.662
8475.98	9920.47	1682.18	791.507
8641.78	6661.78	766.06	1263.47
2770.41	5788.47	1978.11	1278.16
2463.98	7024.92	1463.65	2668.61
3272.8	5657.03	742.973	701.522
2381.61	7035.15	704.67	911.14
2633.99	4965.48	1061.99	2123.98
2518.55	3459.86	3091	896.447
4158.49	4935.84	1206.28	801.215
3246.31	4874.44	1609.25	1051.23
9083.58	7320.06	1609.25	915.072
3537.78	5594.33	1609.25	2073.61
3838.69	6554.53	1609.25	506.335
5604.83	7162.13	1495.91	1557.57
3087.59	7989.58	858.932	1124.95
2992.35	9133.11	514.729	554.869
6613.3	5846.71	975.939	353.646
2598.31	8243.53	994.303	1237.24
3419.2	6553.48	808.56	741.923
607.075	7833.74	1237.76	1188.97
2154.94	7363.35	424.48	995.876

## Sheet: Fig 2H-I
Founder #1
Pkd1+/RC			Pkd1+/RCΔ17			Pkd1-/RC			Pkd1-/RCΔ17
Sex	KW/BW (mg/g)	BUN (mg/dL)	Sex	KW/BW (mg/g)	BUN (mg/dL)	Sex	KW/BW (mg/g)	BUN (mg/dL)	Sex	KW/BW (mg/g)	BUN (mg/dL)
F	7.60395		M	8.03881	17.3	F	45.1729	26	M	17.2756	18.7
M	6.23296		F	7.89012		F	65.7841	37.7	M	12.3501	22.1
F	7.86547	14.9	M	8.2527	16	F	50.2602	48.1	M	13.8285	19.1
M	8.54701	18.6	F	8.08952		F	87.3047	49.4	F	22.5274	27.5
M	8.22861		M	8.08375		M	66.9166	37.2	F	13.7549	19.1
M	9.09592		F	8.17832	18.1	M	64.5831	31.3	F	15.2469	18.1
F	8.05558	19.1	F	7.11795		M	88.9325	40.6	M	18.2104	22.1
						M	46.0589	29.7
Founder #2
Pkd1+/RC			Pkd1+/RCΔ17			Pkd1-/RC			Pkd1-/RCΔ17
Sex	KW/BW (mg/g)	BUN (mg/dL)	Sex	KW/BW (mg/g)	BUN (mg/dL)	Sex	KW/BW (mg/g)	BUN (mg/dL)	Sex	KW/BW (mg/g)	BUN (mg/dL)
M	6.72716		F	7.91264		M	52.5596	43.5	M	23.1056	25.3
M	8.27058	19.7	F	8.19545		M	40.2716	36.7	M	22.2566	24.8
F	7.8329		M	8.59462		M	57.6891	38.7	M	28.0047	21.7
F	7.8148		M	8.13278		M	70.8636	38.4	F	13.4592	31.4
F	7.7272		F	8.53298		F	126.265		F	15.2542	36.8
F	7.79558		F	8.4922		F	110.408	61.7	M	7.12274	20.2
M	7.47766		M	8.95208		M	40.5575	21.4	F	16.4316	21.4
F	7.56201		M	7.69714		F	44.6521	42.6	F	21.593	23.8
F	6.84411	15.4	M	7.27273	14.1	F	45.1779	34.7	M	11.576	16.6
F	7.74356		M	7.99276	15	F	31.2001	29.3	M	12.1884	14.4
F	7.09349		F	9.53327		M	33.0151	36.4	F	14.0258	32.1
M	7.53623		M	7.84382		M	57.893	38.9	F	15.1597	28.7
M	7.99027	21.4	M	8.15809		F	40.548	33.7	M	13.3851	20.9
F	8.25575		M	6.85871	14.5	M	45.0369	38.6	M	13.4277	29.9
M	9.2		M	7.59144		F	43.0182	36.1	F	12.3322	26.4
			F	8.5922					F	10.1573	19.8
			M	6.78814					M	16.9149	27.2
			F	6.57451
Founder #3
Pkd1+/RC			Pkd1+/RCΔ17			Pkd1-/RC			Pkd1-/RCΔ17
Sex	KW/BW (mg/g)	BUN (mg/dL)	Sex	KW/BW (mg/g)	BUN (mg/dL)	Sex	KW/BW (mg/g)	BUN (mg/dL)	Sex	KW/BW (mg/g)	BUN (mg/dL)
F	7.62276		M	7.23054	17.4	F	46.176	41.7	F	8.08879	17.6
M	6.57895		F	7.89697		F	29.4118	27.4	M	7.91082	18.2
F	8.29128	15.6	F	8.09805		M	64.6791	58.9	F	7.65737	17
F	7.35294		F	9.0549	12.4	F	90.0243	69.4	F	7.79844	20.1
F	8.29805	22.2	F	7.79975		F	91.3265	71.6	F	7.59557	16
M	7.66352	21.2	M	8.8015	21	F	69.0341	41.6	M	8.90019	20.4
						F	39.4792	45.9	F	9.33126	23
						M	52.0833	47.5	F	9.48525	16.2

## Sheet: Fig 2J
RC allele usage (%)
	RC	RCΔ17 #3	RCΔ17 #2
	36.0147	58.961	57.6434
	39.4576	56.1919	58.7744
	44.4433	64.6325	64.8015
	33.8488	54.3632	52.5869
	45.3026	64.6021	43.0747

## Sheet: Fig 3b
Pkd1+/RC				Pkd1+/RCΔ17				Pkd1-/RC				Pkd1-/RCΔ17
Sex	KW/BW (mg/g)	Scr (mg/dL)	BUN (mg/dL)	Sex	KW/BW (mg/g)	Scr (mg/dL)	BUN (mg/dL)	Sex	KW/BW (mg/g)	Scr (mg/dL)	BUN (mg/dL)	Sex	KW/BW (mg/g)	Scr (mg/dL)	BUN (mg/dL)
F	6.34	0.1	29.2	F	6.11	0.09	18.2	M	24.13	0.701	164.5	F	7.26	0.148	24.7
F	7.36	0.103	25.9	F	6.33	0.07	19.4	M	27.81	0.539	173.6	F	6.54	0.172	45.4
M	6.49	0.071	18.9	M	6.18	0.1	24.2	M	29.8	0.406	142.4	F	6.5	0.172	34.4
F	6.43			M	8.06			F	20.96	0.403	100.4	M	9.45	0.153	34.2
F	6.18			F	6.47			F	28.8	0.373	168.3	F	17.35	0.151	44.9
M	5.92			F	6.73			F	53.09	0.37	105	M	19.34	0.174	51.4
				M	7.29			F	61.12	0.33	76.2	F	25.57	0.184	39.7
				M	6.86			F	33.61	0.44	89.1

[truncated: 49 more sheets: Fig 4a, Fig 4c, Fig 4g, Fig 4h, Fig 4i, Fig 5A, Fig 5B, Fig 5C, Fig 5E, Fig 5F, Fig 5G, Fig 5I, Fig 5J, Fig 5K, Fig 5M, Fig 5N, Fig 6A, Fig 6B, Fig 6E, Fig 6F …]
